# Supplementary material for: The Terminal Extensions of Dbp7 Influence Growth and 60S Ribosomal Subunit Biogenesis in Saccharomyces cerevisiae
Source: Int J Mol Sci. 2023 Feb 9;24(4):3460. doi: 10.3390/ijms24043460 (PMC9960301; doi:10.3390/ijms24043460)
Supplement: Supplementary file 1 [file ijms-24-03460-s001.zip]

Archive with 1 entries (1 files):
- ijms-2201922-supplementary.pdf
